# Supplementary material for: Targeted insertion of conditional expression cassettes into the mouse genome using the modified i-PITT
Source: BMC Genomics. 2024 Jun 5;25:568. doi: 10.1186/s12864-024-10250-0 (PMC11155135; doi:10.1186/s12864-024-10250-0)
Supplement: Supplementary file 5 — Supplementary Material 5 [file 12864_2024_10250_MOESM5_ESM.xlsx]

## Sheet: Table S1
Supplementary Table 1. Sequences of primers used for PCR genotyping
Name of primer	Sequences (5'-3')
M026	GGTGGTGCAGATGAACTTCAG
M124	CGTAAGTTATGTAACGCGGAACTC
M273	TCAGTAAGGGAGCTGCAGTGG
M274	CGATGGAAAATACTCCGAGGC
M880	GAAAAGTGCCACCTGACGTC
M1160	CCTTCTAGTTGCCAGCCATC
PP232	GGACGTCCTTCTGCTACGTC
