# Supplementary material for: Targeted insertion of conditional expression cassettes into the mouse genome using the modified i-PITT
Source: BMC Genomics. 2024 Jun 5;25:568. doi: 10.1186/s12864-024-10250-0 (PMC11155135; doi:10.1186/s12864-024-10250-0)
Supplement: Supplementary file 6 — Supplementary Material 6 [file 12864_2024_10250_MOESM6_ESM.xlsx]

## Sheet: Table S2
Supplementary Table 2. Fluorescence-based evaluation of targeted integration of donor vector into the Rosa26 locus to evaluate optimal concentrations of FLPo mRNA.
Sample ID	FLPo mRNA concentration [ng/µl]	PhiC31o mRNA concentration [ng/µl]	pBER donor vector concentration [ng/µl]	Experiment no.	Number of zygotes that survived immediately after injection	Number of embryos that developed to the blastocyst stage (%)	Number of normally developed eggs showing red fluorescence (%)
S1	33.8	7.5	10	1	20	5 (25.0)	0 (0.0)
				2	29	15 (51.7)	1 (6.7)
				3	29	17 (58.6)	1 (5.9)
				4	27	19 (70.4)	2 (10.5)
				5	27	17 (63.0)	4 (23.5)
				Total	132	73 (55.3)	8 (11.0)
S2	16.9	7.5	10	1	22	16 (72.7)	3 (18.8)
				2	32	11 (34.4)	1 (9.1)
				3	29	20 (69.0)	1 (5.0)
				4	27	21 (77.8)	1 (4.8)
				5	27	14 (51.9)	0 (0.0)
				Total	137	82 (59.9)	6 (7.3)
S3	8.4	7.5	10	1	22	21 (95.5)	5 (23.8)
				2	29	16 (55.2)	1 (6.3)
				3	27	20 (74.1)	2 (10.0)
				4	28	16 (57.1)	0 (0.0)
				5	27	12 (44.4)	1 (8.3)
				Total	133	85 (63.9)	9 (10.6)
S4	4.2	7.5	10	1	20	12 (60.0)	0 (0.0)
				2	31	20 (64.5)	2 (10.0)
				3	30	21 (70.0)	5 (23.8)
				4	28	22 (78.6)	3 (13.6)
				5	27	20 (74.1)	4 (20.0)
				Total	136	95 (69.9)	14 (14.7)
S5	0	7.5	10	1	24	17 (70.8)	1 (5.9)
				2	26	14 (53.8)	1 (7.1)
				3	27	18 (66.7)	2 (11.1)
				4	29	22 (75.9)	1 (4.5)
				5	26	16 (61.5)	2 (12.5)
				Total	132	87 (65.9)	7 (8.0)
S6	0	0	10	1	19	14 (73.7)	0 (0.0)
				2	30	23 (76.7)	0 (0.0)
				3	27	19 (70.4)	0 (0.0)
				4	28	24 (85.7)	0 (0.0)
				5	30	22 (73.3)	0 (0.0)
				Total	134	102 (76.1)	0 (0.0)
No injection	0	0	0	1	20	18 (90.0)	0 (0.0)
				2	36	30 (83.3)	0 (0.0)
				3	39	37 (94.8)	0 (0.0)
				4	29	27 (93.1)	0 (0.0)
				5	38	33 (86.8)	0 (0.0)
				Total	162	145 (89.5)	0 (0.0)
